# Supplementary material for: Impacts of DROSHA (rs10719) and DICER (rs3742330) Variants on Breast Cancer Risk and Their Distribution in Blood and Tissue Samples of Egyptian Patients
Source: Curr Issues Mol Biol. 2024 Sep 12;46(9):10087–111. doi: 10.3390/cimb46090602 (PMC11430749; doi:10.3390/cimb46090602)
Supplement: Supplementary file 1 [file cimb-46-00602-s001.zip]

Archive with 1 entries (1 files):
- cimb-3195228-supplementary.pdf
